# Supplementary material for: Pre-existing subclinical hypothyroidism and low free thyroxine in patients undergoing immune checkpoint inhibitor therapies is a risk factor for overt hypothyroidism
Source: Front Endocrinol (Lausanne). 2025 Nov 10;16:1690196. doi: 10.3389/fendo.2025.1690196 (PMC12640802; doi:10.3389/fendo.2025.1690196)
Supplement: Supplementary file 1 [file Table1.xlsx]

## Sheet: Data
no	group	sex	age	height	bmi	thyroid_disease	hypertension	diabetes	smok	drink	ECOG	cancer	stage	drug_start	line	ICIs_before	combination	regimen	radiotherapy	alb	crea	alt	ast	lymp	neut	plt	NLR	PLR	baseline_diagnosis	irTD	irTD_time
1	2	Female	79.326	1.51	17.5431	0	0	0	0	0	0	Thoracic	3	2021-05-20	1	0	0	1	0	36.1	121	8	22	1.25	3.69	103	2.952	82.4	Mild subclinical hypothyroidism	Hypothyroidism	2021-07-20
2	2	Male	66.2219	1.72	27.3797	0	0	0	0	0	0	Others	2	2020-07-23	1	0	1	2	0	47.8	97	18	22	1.89	3.55	156	1.87831	82.5397	Mild subclinical hypothyroidism	Thyrotoxicity	2020-09-02
3	3	Female	59.674	1.6	24.8047	0	0	1	0	0	0	Thoracic	2	2023-07-24	1	0	1	2	0	44.9	62	29	16	1.66	3.06	162	1.84337	97.5904	Normal	Thyrotoxicity	2023-08-04
4	2	Female	68.8959	1.5	20.8889	1	1	0	0	0	1	Others	2	2022-07-17	2	1	1	3	0	45.4	78	11	24	1.25	2.63	143	2.104	114.4	Severe subclinical hypothyroidism	Hypothyroidism	2022-10-08
5	1	Female	58.3562	1.6	21.0937	1	1	0	0	0	0	Thoracic	3	2019-10-21	1	0	1	5	0	47.1	84	17	23	1.15	2.64	270	2.29565	234.783	FT4 or FT3 abnormality	None
6	3	Female	56.989	1.57	25.1532	0	1	0	0	0	0	Others	2	2024-04-17	1	0	1	3	0	43.8	54	11	15	1.23	5.8	291	4.71545	236.585	Normal	Thyrotoxicity	2024-05-17
7	1	Female	82.9863	1.48	27.8488	1	0	0	0	0	1	Thoracic	3	2021-06-29	1	0	0	1	0	69.9	62.1	15.1	19.4	1.83	3.89	245	2.12568	133.88	Mild subclinical hypothyroidism	None	2021-07-10
8	3	Male	60.3726	1.73	23.3887	0	0	0	1	0	0	Thoracic	3	2021-09-24	1	0	1	3	0	46	59	25	18	1.59	4.45	212	2.79874	133.333	Normal	Thyrotoxicity	2021-11-05
9	3	Female	58.1233	1.62	22.8624	0	0	1	0	0	0	Digestive	3	2024-04-28	1	0	1	3	0	43.2	43	14	16	1.86	3.33	255	1.79032	137.097	Normal	Hypothyroidism	2024-07-23
10	3	Male	57.7945	1.68	18.5303	0	0	0	0	0	0	Others	3	2023-06-07	1	0	1	3	0	44.9	89	13	14	1.05	4.49	332	4.27619	316.19	Normal	Hypothyroidism	2023-09-18
11	3	Female	59.589	1.56	25.8876	0	1	0	0	0	0	Others	3	2023-02-06	1	0	1	4	0	46	57	22	21	0.95	3.3	207	3.47368	217.895	Normal	Thyrotoxicity	2023-03-18
12	3	Female	52.6795	1.57	20.6905	1	0	0	0	0	0	Digestive	3	2023-07-06	1	0	1	3	0	46.8	43	11	20	1.16	6.36	275	5.48276	237.069	Normal	Thyrotoxicity	2023-08-25
13	3	Female	55.6658	1.61	27.0051	0	1	0	0	1	0	Others	3	2021-02-23	1	0	1	4	0	49	48	30	23	3.77	3.09	366	0.819629	97.0822	Normal	Hypothyroidism	2021-07-03
14	2	Male	56.5123	1.65	22.0386	0	1	0	1	1	1	Thoracic	3	2020-11-02	1	0	0	1	0	49	95	32	47	1.48	4.61	161	3.11486	108.784	Severe subclinical hypothyroidism	Hypothyroidism	2021-04-26
15	2	Male	46.3178	1.78	23.9553	1	0	0	1	1	0	Others	3	2021-03-23	1	0	1	5	0	48.5	64	17	13	0.6	4.91	258	8.18333	430	Mild subclinical hypothyroidism	Hypothyroidism	2021-05-24
16	3	Male	59.4247	1.75	21.2245	0	0	1	1	0	0	Digestive	1	2024-04-24	1	0	1	3	0	46.9	62	32	15	1.31	2.08	278	1.58779	212.214	Normal	Thyrotoxicity	2024-06-03
17	3	Male	63.537	1.7	25.6055	0	0	0	1	1	1	Others	3	2021-06-04	2	1	1	4	0	42.9	87	24	30	1.24	4.32	110	3.48387	88.7097	Normal	Hypothyroidism	2021-08-18
18	3	Female	56.5616	1.56	23.0112	0	0	0	0	0	0	Others	2	2024-05-14	1	0	1	3	0	46.7	72	8	14	0.47	5.61	281	11.9362	597.872	Normal	Thyrotoxicity	2024-07-16
19	3	Female	30.8795	1.6	17.1875	0	0	0	0	0	0	Others	3	2021-12-03	2	0	0	1	0	40.2	32	22	24	1.57	14.01	387	8.92357	246.497	Normal	Hypothyroidism	2022-05-09
20	2	Male	65.6192	1.73	26.0617	0	1	0	1	0	1	Digestive	3	2021-10-11	2	0	1	4	0	44.3	52	9	29	1.17	5.44	164	4.64957	140.171	FT4 or FT3 abnormality	Hypothyroidism	2021-10-29
21	3	Male	43.9616	1.74	18.1662	0	0	0	1	1	1	Thoracic	3	2022-06-13	2	0	1	4	0	46.6	58	10	25	1.07	5.83	340	5.4486	317.757	Normal	Hypothyroidism	2022-08-12
22	3	Female	62.0959	1.55	30.385	1	0	1	0	0	0	Others	3	2022-04-06	1	0	1	4	0	48.3	55	16	20	2.13	3.56	317	1.67136	148.826	Normal	Thyrotoxicity	2022-04-20
23	1	Male	73.0356	1.7	26.6436	0	1	0	0	1	0	Others	3	2021-04-06	2	1	1	5	0	39.1	58	11	17	0.76	4.76	300	6.26316	394.737	Mild subclinical hypothyroidism	None
24	1	Female	66.7616	1.6	18.75	1	1	0	0	0	1	Others	3	2021-10-20	1	0	1	4	0	38.6	56	11	12	1.38	2.3	102	1.66667	73.913	Severe subclinical hypothyroidism	None
25	3	Male	31.9562	1.74	20.148	0	0	0	0	0	1	Others	3	2022-07-29	2	1	1	5	0	46.8	83	7	13	0.67	5.38	188	8.02985	280.597	Normal	Hypothyroidism	2022-08-24
26	1	Male	51.737	1.68	22.3214	0	0	0	1	0	1	Thoracic	2	2019-09-10	2	0	1	4	0	45.1	63	38	33	1	3.74	227	3.74	227	Severe subclinical hypothyroidism	None
27	3	Female	56.2849	1.61	25.8478	0	0	0	0	0	1	Thoracic	3	2018-06-22	1	0	1	3	0	39	47	6	12	0.86	7.82	269	9.09302	312.791	Normal	Thyrotoxicity	2018-10-08
28	1	Male	49.0548	1.68	20.5499	1	0	1	0	0	1	Others	3	2021-05-25	1	1	1	4	0	45.3	70	13	17	1.36	3.33	112	2.44853	82.3529	Mild subclinical hypothyroidism	None
29	2	Female	64.2712	1.44	26.5239	1	0	0	0	0	1	Others	3	2021-12-21	1	1	0	1	0	47.5	56	15	27	2.43	1.88	244	0.773663	100.412	Severe subclinical hypothyroidism	Hypothyroidism	2022-02-18
30	3	Male	68.5918	1.67	24.7409	0	0	1	1	0	0	Others	3	2020-06-28	1	0	0	1	1	38.8	133	25	19	0.51	4.18	147	8.19608	288.235	Normal	Hypothyroidism	2021-12-15
31	3	Female	54.0082	1.64	29.3724	0	1	0	0	0	0	Others	3	2022-08-23	1	0	1	4	0	43.4	49	18	17	1.8	3.5	280	1.94444	155.556	Normal	Thyrotoxicity	2022-10-15
32	3	Male	58.2877	1.64	23.0518	0	0	0	0	0	1	Others	3	2020-03-09	2	0	0	1	0	44	52	10	23	1.4	4.82	183	3.44286	130.714	Normal	Hypothyroidism	2020-06-19
33	2	Male	52.4247	1.76	21.3068	0	1	0	1	1	0	Digestive	3	2024-02-29	1	0	1	3	0	43.4	65	17	23	1.33	2.62	280	1.96992	210.526	Mild subclinical hypothyroidism	Thyrotoxicity	2024-04-10
34	3	Male	65.7205	1.67	25.4581	0	0	0	1	1	1	Thoracic	3	2020-07-21	2	0	0	1	0	40	55	18	20	0.77	9.42	132	12.2338	171.429	Normal	Thyrotoxicity	2021-08-16
35	3	Female	60.9973	1.6	23.8281	0	0	0	0	0	0	Thoracic	3	2019-03-08	1	0	1	3	0	46.5	60	18	19	2.56	3.22	360	1.25781	140.625	Normal	Hypothyroidism	2019-06-03
36	2	Male	67.9671	1.65	26.8136	0	0	0	1	0	1	Others	3	2022-08-05	2	1	1	5	0	40.1	83	20	20	1.43	4.85	200	3.39161	139.86	Severe subclinical hypothyroidism	Hypothyroidism	2022-11-13
37	3	Male	53.5836	1.7	22.4913	0	0	0	0	0	1	Digestive	3	2020-10-13	2	0	1	4	0	43.3	55	74	68	1.14	2.66	136	2.33333	119.298	Normal	Thyrotoxicity	2021-01-14
38	1	Female	43.3836	1.56	28.764	0	1	1	0	0	1	Others	3	2022-03-03	1	1	0	1	0	43.7	34	21	26	1.63	4.25	341	2.60736	209.202	FT4 or FT3 abnormality	None
39	2	Female	66.6575	1.56	30.2022	0	1	0	0	0	0	Others	1	2022-06-09	1	0	1	4	0	42.3	52	12	18	1.45	2.69	291	1.85517	200.69	Severe subclinical hypothyroidism	Hypothyroidism	2022-07-20
40	3	Female	63.3616	1.67	23.3067	0	0	0	0	0	1	Others	3	2021-01-04	2	1	0	1	0	34	67	32	62	0.66	2.42	176	3.66667	266.667	Normal	Hypothyroidism	2021-04-27
41	3	Male	62.7178	1.71	23.255	0	0	0	1	1	0	Digestive	3	2021-05-24	2	0	1	4	0	44.1	4	19	27	0.86	1.45	108	1.68605	125.581	Normal	Hypothyroidism	2021-08-05
42	2	Female	46.7534	1.58	18.8271	1	0	0	0	0	0	Digestive	3	2021-01-14	2	0	1	4	0	46.9	54	44	31	1.49	1.38	162	0.926174	108.725	Subclinical thyrotoxicity	Thyrotoxicity	2021-09-24
43	3	Female	63.7836	1.55	34.5473	0	1	0	0	0	0	Others	2	2022-09-01	2	0	1	3	0	44.4	103	6	12	1.59	4.6	277	2.89308	174.214	Normal	Thyrotoxicity	2022-11-04
44	2	Male	38.2192	1.7	28.0277	0	0	0	0	1	0	Others	3	2022-02-10	1	0	1	4	0	51	90	45	30	2.13	3.42	177	1.60563	83.0986	FT4 or FT3 abnormality	Thyrotoxicity	2022-04-26
45	1	Male	60.4493	1.78	24.3025	0	1	0	0	0	0	Others	3	2022-09-06	1	0	0	1	1	34.5	82	27	27	1.83	4.87	187	2.6612	102.186	Mild subclinical hypothyroidism	None
46	2	Female	66.4466	1.59	21.3599	1	0	0	0	0	0	Digestive	3	2021-04-12	2	1	1	4	0	44.3	35	15	19	1.07	5.58	318	5.21495	297.196	FT4 or FT3 abnormality	Thyrotoxicity	2021-04-22
47	3	Male	63.1397	1.74	26.4236	0	1	1	1	1	0	Others	3	2022-09-08	1	0	0	1	0	40.7	126	9	10	2.35	2.01	138	0.855319	58.7234	Normal	Thyrotoxicity	2022-11-15
48	1	Female	56.8137	1.61	29.3199	0	0	0	0	0	0	Others	1	2023-02-08	2	1	1	3	0	44.7	61	19	35	1.6	6.66	75	4.1625	46.875	Mild subclinical hypothyroidism	None
49	2	Male	62.0795	1.77	26.1738	0	1	0	0	0	1	Others	3	2020-06-10	1	1	1	4	0	45.3	80	15	18	2.21	3.39	374	1.53394	169.231	Mild subclinical hypothyroidism	Hypothyroidism	2020-10-12
50	3	Male	73.4822	1.66	17.0562	0	1	0	1	0	0	Thoracic	3	2023-11-03	1	0	1	3	0	41.3	85	20	31	1.79	1.83	189	1.02235	105.587	Normal	Thyrotoxicity	2023-12-13
51	1	Male	65.5479	1.8	22.2222	0	0	0	1	0	0	Thoracic	2	2021-05-20	1	1	1	4	0	47.5	54	14	19	1.41	3.2	128	2.2695	90.7801	Mild subclinical hypothyroidism	None
52	1	Female	60.8411	1.6	26.9531	1	0	0	0	0	0	Others	2	2020-04-26	1	0	0	1	0	40.2	58	16	20	2	2.96	308	1.48	154	Severe subclinical hypothyroidism	None
53	3	Female	38.7562	1.6	28.5156	0	0	0	0	0	0	Others	2	2020-04-29	1	0	1	4	0	42.7	52	14	20	1.74	2.94	216	1.68966	124.138	Normal	Hypothyroidism	2020-05-26
54	3	Male	70.5808	1.6	19.9219	0	1	0	1	0	0	Others	3	2021-07-20	1	0	1	4	0	43.5	104	15	20	1.53	3.61	299	2.35948	195.425	Normal	Thyrotoxicity	2021-09-01
55	2	Male	47.4795	1.72	26.0276	0	0	0	0	0	0	Thoracic	3	2020-07-17	1	0	1	4	0	44.4	90	65	49	1.34	4.75	138	3.54478	102.985	Severe subclinical hypothyroidism	Thyrotoxicity	2021-09-28
56	1	Male	64.6384	1.6	23.4375	0	1	1	1	1	1	Others	3	2021-05-19	1	0	1	4	0	41	91	11	18	1.11	3.56	171	3.20721	154.054	Severe subclinical hypothyroidism	None
57	3	Female	56.2438	1.55	20.8117	0	0	0	0	0	1	Others	3	2020-07-10	1	0	1	4	0	48	59	16	23	1.6	2.53	240	1.58125	150	Normal	Thyrotoxicity	2020-09-29
58	1	Female	39.2164	1.54	20.2395	0	0	0	0	0	0	Others	3	2021-08-23	2	1	1	5	0	45.8	60	11	21	1.05	4.14	162	3.94286	154.286	Mild subclinical hypothyroidism	None
59	3	Female	49.011	1.64	21.5645	0	0	0	0	0	0	Digestive	2	2021-01-07	1	0	1	3	0	45.6	73	15	27	1.36	4.32	254	3.17647	186.765	Normal	Hypothyroidism	2021-04-01
60	3	Male	52.9562	1.8	20.9877	0	0	0	1	1	0	Others	3	2021-04-21	1	0	1	4	0	44.1	78	19	28	1.45	3.19	306	2.2	211.034	Normal	Thyrotoxicity	2021-09-13
61	3	Male	61.3699	1.69	20.3074	0	0	0	1	1	1	Digestive	3	2020-08-19	1	0	1	3	0	43.5	2	23	26	1.15	4.46	178	3.87826	154.783	Normal	Hypothyroidism	2021-01-22
62	2	Female	54.4521	1.62	24.7676	1	0	0	0	0	0	Thoracic	3	2023-07-14	1	0	1	3	1	35.9	70	8	93	0.67	4.99	225	7.44776	335.821	Severe subclinical hypothyroidism	Hypothyroidism	2023-11-13
63	3	Female	63.1589	1.56	23.833	1	0	0	1	0	1	Thoracic	3	2020-09-24	1	0	1	3	0	48.6	50	29	27	2.35	3.62	260	1.54043	110.638	Normal	Hypothyroidism	2021-06-18
64	3	Male	62.0247	1.72	24.6755	0	1	0	1	1	1	Digestive	3	2021-05-20	1	0	1	4	0	52.5	86	16	16	1.02	4.84	210	4.7451	205.882	Normal	Thyrotoxicity	2021-07-21
65	3	Male	78.6438	1.6	29.2969	0	1	0	1	0	0	Thoracic	3	2021-04-28	2	0	0	1	0	45.7	58	16	28	1.67	5.15	207	3.08383	123.952	Normal	Hypothyroidism	2021-08-02
66	2	Male	47.411	1.67	25.7808	0	0	0	0	0	0	Others	3	2022-05-16	1	0	1	5	0	47.5	78	16	12	1.07	2.53	149	2.36449	139.252	Mild subclinical hypothyroidism	Hypothyroidism	2022-08-27
67	3	Female	63.6411	1.55	25.8065	0	0	0	1	0	0	Thoracic	3	2020-10-16	1	0	1	3	0	46.7	41	60	39	1.29	3.55	125	2.75194	96.8992	Normal	Hypothyroidism	2020-12-21
68	3	Female	57.0658	1.55	18.7305	0	0	0	0	0	1	Others	1	2020-09-17	2	0	1	3	1	48.6	62	8	16	0.75	3.65	279	4.86667	372	Normal	Thyrotoxicity	2021-03-16
69	3	Male	60.1178	1.62	25.1486	1	0	0	1	1	0	Others	3	2021-01-29	1	0	1	4	0	48.2	79	13	7	1.81	3.22	184	1.77901	101.657	Normal	Hypothyroidism	2021-05-19
70	3	Male	53.0082	1.71	24.623	0	0	0	1	1	0	Others	2	2020-09-25	1	0	1	4	0	49.1	58	8	12	1.99	4.62	233	2.32161	117.085	Normal	Thyrotoxicity	2020-12-16
71	2	Female	68.6082	1.6	29.1406	1	0	0	0	0	0	Others	3	2024-03-19	2	0	1	5	0	38.7	56	15	22	2.44	3.61	261	1.47951	106.967	FT4 or FT3 abnormality	Hypothyroidism	2024-05-20
72	3	Female	57.9068	1.61	21.9899	0	0	0	0	0	0	Digestive	2	2020-09-25	1	0	1	3	0	47.5	42	9	15	0.73	1.4	143	1.91781	195.89	Normal	Hypothyroidism	2020-12-07
73	3	Female	46.4685	1.51	23.6832	0	0	0	0	0	0	Others	2	2021-06-24	1	0	1	3	0	42.5	55	10	17	0.32	3.21	281	10.0312	878.125	Normal	Thyrotoxicity	2021-08-18
74	3	Female	48.9233	1.66	20.6852	0	0	0	0	0	0	Others	3	2020-11-30	1	0	1	5	0	49	52	11	17	0.58	4.24	235	7.31034	405.172	Normal	Hypothyroidism	2021-07-09
75	2	Male	63.6658	1.78	17.5167	1	0	0	1	1	0	Digestive	3	2021-09-16	2	1	1	4	0	39.8	57	8	9	1.25	3.54	221	2.832	176.8	Severe subclinical hypothyroidism	Hypothyroidism	2021-10-28
76	3	Female	69.6685	1.63	24.0882	0	0	0	1	0	0	Thoracic	3	2021-07-22	1	0	0	1	0	44.1	72	13	19	1.02	3.08	264	3.01961	258.824	Normal	Hypothyroidism	2021-09-10
77	1	Female	44.8219	1.61	23.1473	1	0	0	0	0	0	Thoracic	1	2020-11-24	1	0	1	3	0	39.4	57	8	14	1.87	4.1	341	2.19251	182.353	Mild subclinical hypothyroidism	None
78	3	Female	71.8493	1.53	27.7671	0	1	0	0	0	1	Others	3	2021-10-18	1	1	0	1	0	41.8	54	7	17	1.38	3.64	381	2.63768	276.087	Normal	Hypothyroidism	2021-11-16
79	2	Female	58.2137	1.54	25.721	0	1	0	0	0	1	Thoracic	3	2021-01-20	1	0	1	4	0	43.9	51	28	25	2.26	4.45	192	1.96903	84.9558	Severe subclinical hypothyroidism	Hypothyroidism	2021-02-26
80	2	Female	45.074	1.63	19.8728	1	1	0	0	0	0	Others	3	2023-02-07	1	0	1	4	1	24.5	42	5	13	0.26	1.2	185	4.61538	711.538	Subclinical thyrotoxicity	Hypothyroidism	2024-02-06
81	3	Female	57.1753	1.52	22.9398	0	1	0	0	0	0	Others	3	2021-10-25	1	0	1	4	0	47.1	43	15	21	1.77	2.61	155	1.47458	87.5706	Normal	Hypothyroidism	2022-01-04
82	1	Female	40.0411	1.72	25.791	1	0	0	0	0	0	Others	3	2021-10-27	2	0	1	5	0	45.4	56	11	20	1.61	4.46	269	2.77019	167.081	FT4 or FT3 abnormality	None
83	3	Male	66.8932	1.72	27.1769	0	1	0	1	1	0	Thoracic	2	2021-02-10	1	0	0	1	1	43.3	65	16	23	0.89	5.32	247	5.97753	277.528	Normal	Hypothyroidism	2021-07-07
84	3	Male	76.8548	1.7	22.1453	0	1	0	1	0	0	Others	3	2021-05-18	1	0	1	4	0	47.2	71	15	20	1.71	2.86	126	1.67251	73.6842	Normal	Hypothyroidism	2021-07-13
85	3	Female	62.7123	1.56	20.1348	0	0	0	0	0	0	Others	3	2020-12-30	1	0	1	3	0	41.8	45	16	18	1.41	1.95	288	1.38298	204.255	Normal	Hypothyroidism	2021-02-08
86	2	Male	60.8192	1.7	21.6263	1	1	0	1	1	0	Digestive	3	2021-03-29	1	0	1	3	0	38.6	75	13	21	1.15	4.46	291	3.87826	253.043	Mild subclinical hypothyroidism	Hypothyroidism	2021-07-09
87	3	Female	62.926	1.61	26.0407	0	0	0	0	0	1	Digestive	2	2021-01-15	1	0	1	3	0	43.8	51	12	17	1.79	4.26	202	2.37989	112.849	Normal	Thyrotoxicity	2021-03-05
88	1	Female	48.663	1.64	21.9363	1	0	0	0	0	0	Thoracic	2	2022-03-28	1	0	1	3	1	47.9	54	17	19	1.57	4.57	268	2.91083	170.701	Mild subclinical hypothyroidism	None
89	3	Female	31.0137	1.66	18.036	0	0	0	0	0	0	Others	3	2021-02-24	2	0	1	3	0	47.1	62	10	23	1	3.68	156	3.68	156	Normal	Hypothyroidism	2021-05-20
90	1	Male	30.189	1.72	19.6728	0	1	0	1	1	0	Others	3	2022-01-21	1	0	1	3	0	48.4	68	45	32	0.75	3.07	138	4.09333	184	Mild subclinical hypothyroidism	None
91	1	Male	26.7616	1.81	18.4671	0	0	0	1	1	0	Others	3	2021-10-12	1	0	1	3	0	46.6	75	7	20	0.53	6.66	211	12.566	398.113	Mild subclinical hypothyroidism	None
92	3	Female	61.9041	1.57	23.5304	0	1	0	0	0	0	Others	2	2023-07-10	1	0	1	4	0	44.1	48	15	14	1.19	3.84	294	3.22689	247.059	Normal	Thyrotoxicity	2023-08-17
93	3	Male	62.6411	1.65	23.1405	0	0	0	1	0	0	Thoracic	3	2021-04-01	1	0	1	3	0	38.5	85	10	12	0.99	4.47	272	4.51515	274.747	Normal	Hypothyroidism	2021-06-16
94	1	Male	81.8493	1.6	17.5781	0	0	1	0	0	0	Digestive	3	2021-03-31	1	0	0	1	0	45.6	46	11	14	1.27	3.61	169	2.84252	133.071	Mild subclinical hypothyroidism	None
95	3	Male	54.6137	1.73	27.3982	1	0	0	1	1	0	Thoracic	2	2021-04-02	1	0	1	3	0	48.1	62	21	18	1.61	4.96	251	3.08075	155.901	Normal	Thyrotoxicity	2021-06-03
96	3	Male	46.7068	1.78	19.5682	0	0	0	1	0	0	Digestive	2	2021-03-24	1	0	0	1	0	46.9	65	19	18	0.98	2.12	254	2.16327	259.184	Normal	Thyrotoxicity	2021-05-07
97	1	Male	33.7534	1.81	24.4193	0	0	0	1	1	0	Others	3	2021-04-15	2	1	1	5	0	40.1	89	12	18	2.11	3.48	201	1.64929	95.2607	Mild subclinical hypothyroidism	None
98	1	Male	51.2438	1.71	27.7008	1	1	0	1	1	0	Others	3	2022-02-25	2	0	1	3	0	45	54	14	19	1.25	3.25	151	2.6	120.8	Mild subclinical hypothyroidism	None
99	3	Female	33.9753	1.52	21.6413	0	0	0	0	0	1	Others	3	2021-05-17	1	0	1	3	0	39.9	42	44	32	1.53	1.78	303	1.1634	198.039	Normal	Hypothyroidism	2021-08-28
100	1	Male	63.1973	1.64	20.8209	0	0	1	1	1	1	Thoracic	3	2021-05-10	1	0	1	3	0	40.9	60	13	15	1.8	4.62	305	2.56667	169.444	Subclinical thyrotoxicity	None
101	3	Male	72.6493	1.62	21.3382	1	0	0	1	0	0	Thoracic	2	2021-05-13	1	0	1	3	0	45.5	61	14	17	1.1	6.28	179	5.70909	162.727	Normal	Hypothyroidism	2021-10-12
102	3	Male	53.0521	1.69	20.6575	0	0	0	1	1	1	Digestive	3	2022-02-17	1	1	1	4	0	50.5	62	17	20	1.15	3.13	184	2.72174	160	Normal	Hypothyroidism	2022-06-01
103	2	Male	54.7096	1.62	23.2053	0	1	0	0	1	1	Others	3	2023-02-10	2	1	1	3	0	47.2	81	36	20	1.45	4.15	262	2.86207	180.69	Mild subclinical hypothyroidism	Hypothyroidism	2023-04-12
104	1	Male	68.1397	1.69	21.7079	0	0	0	1	0	0	Thoracic	3	2021-06-09	1	0	1	3	0	39.8	65	13	18	2.06	7.85	277	3.81068	134.466	Mild subclinical hypothyroidism	None
105	3	Male	65.1479	1.71	25.1359	0	1	0	1	1	1	Thoracic	3	2021-08-31	1	0	1	3	0	39.1	64.1	22	21	2.16	4.6	263	2.12963	121.759	Normal	Thyrotoxicity	2021-10-28
106	2	Male	36.8055	1.73	27.6321	0	0	0	0	0	1	Others	3	2022-07-29	1	0	1	3	0	44.3	98	23	21	1.12	3.09	244	2.75893	217.857	Mild subclinical hypothyroidism	Hypothyroidism	2023-03-07
107	3	Male	54.5808	1.68	29.4076	0	1	0	1	1	0	Thoracic	3	2021-06-10	1	0	1	5	0	41.5	70	31	44	1.8	5.26	265	2.92222	147.222	Normal	Hypothyroidism	2021-12-14
108	3	Male	70.7945	1.72	21.2953	0	1	1	1	0	0	Thoracic	3	2021-06-02	1	0	1	3	0	45.1	54	20	20	1.39	6.51	400	4.68345	287.77	Normal	Thyrotoxicity	2021-09-15
109	2	Female	49.6356	1.66	25.4028	0	1	0	0	0	0	Others	2	2021-06-02	1	0	1	4	0	46.2	59	10	14	0.88	3.41	369	3.875	419.318	FT4 or FT3 abnormality	Thyrotoxicity	2021-08-24
110	1	Male	64.6795	1.63	25.5937	0	1	0	1	0	0	Thoracic	1	2023-05-16	1	0	1	3	0	41.5	74	13	15	1.91	4.58	159	2.39791	83.2461	Mild subclinical hypothyroidism	None
111	2	Male	55.8055	1.68	14.881	1	0	1	1	1	1	Digestive	3	2021-06-18	1	1	1	4	0	45	67	13	19	0.89	3.71	300	4.16854	337.079	Severe subclinical hypothyroidism	Hypothyroidism	2021-07-12
112	2	Female	55.2603	1.54	29.0943	0	0	0	0	0	1	Thoracic	3	2021-11-19	1	0	1	4	0	45.3	66	11	19	2.98	2.02	193	0.677852	64.7651	Severe subclinical hypothyroidism	Hypothyroidism	2021-12-09
113	3	Female	55.5014	1.71	18.6382	0	0	1	1	0	1	Others	1	2021-07-20	1	0	1	5	1	45.2	49	10	13	1.19	2.89	128	2.42857	107.563	Normal	Hypothyroidism	2021-09-24
114	1	Female	33.526	1.56	23.0112	1	0	0	0	0	1	Others	3	2023-02-10	2	0	1	4	0	46	88	12	15	0.85	4.06	183	4.77647	215.294	Severe subclinical hypothyroidism	None
115	2	Male	55.1205	1.76	27.1178	0	0	0	0	0	1	Digestive	3	2023-02-16	2	0	1	4	0	37.5	71	26	22	1.51	2.71	107	1.7947	70.8609	Mild subclinical hypothyroidism	Hypothyroidism	2023-03-22
116	3	Male	70.8219	1.64	22.3081	0	0	0	0	0	0	Digestive	2	2021-12-07	1	0	0	1	0	44.5	64	63	59	2.91	3.36	280	1.15464	96.2199	Normal	Hypothyroidism	2022-04-29
117	2	Male	70.8329	1.64	26.7698	1	1	0	1	0	0	Thoracic	2	2021-07-17	1	0	1	3	0	43.2	66	13	18	1.37	4.29	231	3.13139	168.613	Mild subclinical hypothyroidism	Hypothyroidism	2021-12-03
118	3	Female	53.0822	1.6	26.1719	0	1	1	0	0	0	Others	3	2021-08-13	1	0	1	5	1	47.2	53	9	15	1.19	2.58	219	2.16807	184.034	Normal	Hypothyroidism	2021-11-03
119	1	Male	60.9863	1.8	27.5	0	1	0	1	1	0	Thoracic	3	2021-09-29	1	0	1	5	0	44.6	75	22	27	1.89	7.89	161	4.1746	85.1852	Mild subclinical hypothyroidism	None
120	3	Male	60.411	1.73	20.0474	0	0	0	1	1	1	Thoracic	2	2022-01-07	1	1	0	1	0	45.5	62	13	17	0.81	4.5	141	5.55556	174.074	Normal	Hypothyroidism	2022-08-04
121	3	Male	80.674	1.66	23.5883	1	1	1	1	0	0	Digestive	2	2021-08-19	1	0	1	3	0	36.3	54	8	14	1.98	7.26	264	3.66667	133.333	Normal	Hypothyroidism	2021-11-12
122	2	Male	58.5973	1.67	27.2509	0	0	0	1	1	0	Thoracic	2	2023-01-10	1	0	1	3	0	42.1	90	9	12	1.09	3.8	182	3.48624	166.972	Severe subclinical hypothyroidism	Hypothyroidism	2023-01-30
123	1	Male	68.0082	1.81	28.8453	1	0	1	0	0	0	Others	3	2021-09-03	1	0	1	3	0	47.4	78	39	24	1.23	2.97	108	2.41463	87.8049	Severe subclinical hypothyroidism	None
124	1	Female	60.6603	1.49	24.7737	0	0	1	0	0	0	Thoracic	3	2021-10-20	1	0	1	3	0	37.5	47	20	28	0.84	4.71	383	5.60714	455.952	FT4 or FT3 abnormality	None
125	3	Male	68.9562	1.68	26.5731	0	1	1	1	0	0	Digestive	3	2021-09-13	1	0	1	3	1	44.3	84	20	21	2.11	5.44	249	2.5782	118.009	Normal	Hypothyroidism	2021-11-04
126	3	Male	54.1397	1.69	19.082	0	0	0	1	1	1	Digestive	3	2021-09-03	1	0	1	3	0	41.9	54	21	20	1.6	4.07	343	2.54375	214.375	Normal	Thyrotoxicity	2021-09-23
127	3	Male	66.3808	1.75	22.8571	0	0	0	1	0	0	Digestive	2	2021-09-09	1	0	1	3	0	43.2	66	14	19	1.69	6.01	279	3.55621	165.089	Normal	Hypothyroidism	2021-10-25
128	3	Male	52.0849	1.65	27.5482	0	1	0	1	1	0	Thoracic	3	2021-09-28	1	0	0	1	0	43.9	62	16	16	3.47	7.42	92	2.13833	26.513	Normal	Hypothyroidism	2021-11-08
129	3	Male	58.9781	1.64	23.0518	0	1	0	1	1	0	Digestive	2	2021-09-16	1	0	1	3	0	45.2	95	17	16	1.45	3.83	276	2.64138	190.345	Normal	Thyrotoxicity	2021-11-08
130	3	Female	42.2027	1.52	21.6413	0	0	1	0	0	0	Others	2	2021-12-09	1	0	0	1	0	45.1	40	28	158	1.69	3.88	171	2.29586	101.183	Normal	Thyrotoxicity	2021-12-23
131	2	Female	48.3945	1.43	27.3852	0	0	0	0	0	0	Others	3	2021-11-17	1	0	1	4	0	46	43	20	22	2.29	4.31	287	1.8821	125.328	Mild subclinical hypothyroidism	Thyrotoxicity	2021-12-07
132	2	Female	53.9452	1.48	26.9357	0	0	0	0	0	1	Others	3	2021-11-26	1	0	1	4	0	39	35	66	36	1.73	9.66	329	5.58382	190.173	FT4 or FT3 abnormality	Hypothyroidism	2021-01-27
133	2	Male	60.211	1.58	25.6369	0	0	0	1	1	0	Others	3	2021-11-16	1	0	1	5	0	46.2	81	12	16	1.53	4.46	257	2.91503	167.974	Mild subclinical hypothyroidism	Hypothyroidism	2021-12-10
134	3	Male	54.4329	1.72	29.0698	0	0	0	1	1	1	Others	3	2021-11-11	1	0	0	1	0	44.9	112	9	11	1.45	3.83	263	2.64138	181.379	Normal	Thyrotoxicity	2021-12-23
135	3	Male	58.4795	1.76	22.7273	1	0	0	1	1	0	Others	3	2021-11-09	1	0	1	3	0	43.9	63	22	25	1.47	3.15	125	2.14286	85.034	Normal	Hypothyroidism	2021-12-13
136	3	Female	44.6082	1.51	21.0517	1	0	0	0	0	0	Others	1	2021-11-16	1	0	0	1	0	43.2	51	8	11	1.67	1.97	227	1.17964	135.928	Normal	Thyrotoxicity	2021-12-06
137	2	Male	64.2822	1.73	17.3745	0	0	0	1	1	0	Others	3	2021-12-02	1	0	1	5	0	37.7	51	25	50	1.89	5.92	332	3.13228	175.661	Mild subclinical hypothyroidism	Hypothyroidism	2022-03-22
138	1	Female	71.5808	1.48	21.4573	1	1	1	0	0	0	Others	3	2022-02-09	1	0	1	4	0	45.3	43	12	17	1.13	2.74	173	2.42478	153.097	FT4 or FT3 abnormality	None
139	2	Female	41.7808	1.53	20.9321	1	0	0	0	0	1	Others	3	2022-01-06	2	1	1	4	0	39	54	13	26	0.9	2.3	234	2.55556	260	Severe subclinical hypothyroidism	Thyrotoxicity	2022-04-20
140	2	Male	83.3507	1.63	27.852	0	1	1	0	1	0	Others	3	2024-02-23	1	1	1	4	0	45	68	174	157	2.18	3.93	251	1.80275	115.138	Mild subclinical hypothyroidism	Hypothyroidism	2024-06-21
141	1	Male	51.0986	1.71	21.5451	0	0	0	1	0	1	Others	2	2022-04-24	1	0	1	4	0	35.2	48	13	136	0.61	2.18	114	3.57377	186.885	FT4 or FT3 abnormality	None
142	2	Male	67.2329	1.65	29.7521	0	0	1	1	0	1	Thoracic	3	2023-02-24	1	0	1	3	0	43.8	92	14	16	2.24	4.78	241	2.13393	107.589	Mild subclinical hypothyroidism	Thyrotoxicity	2023-03-15
143	3	Male	53.6603	1.67	18.6453	0	0	0	1	1	0	Others	2	2022-01-21	1	0	1	4	0	40.9	73	40	61	1.51	4.02	167	2.66225	110.596	Normal	Hypothyroidism	2022-12-26
144	3	Female	64.6795	1.56	24.6548	0	1	0	0	0	0	Digestive	2	2022-01-28	1	0	1	3	0	47.9	54	12	23	1.82	4.94	207	2.71429	113.736	Normal	Thyrotoxicity	2022-04-08
145	3	Male	56.8712	1.71	22.913	1	1	0	1	0	1	Thoracic	2	2022-02-17	1	0	1	3	0	44.3	75	18	16	1.39	4.27	298	3.07194	214.388	Normal	Thyrotoxicity	2022-04-24
146	3	Female	36.6027	1.63	16.937	1	0	0	0	0	0	Digestive	3	2024-01-16	1	0	1	3	0	47.1	42	15	19	1.68	4.34	286	2.58333	170.238	Normal	Hypothyroidism	2024-04-19
147	1	Male	55.7753	1.82	22.9441	1	1	0	1	1	1	Thoracic	3	2022-02-26	1	0	1	3	0	47.3	66	21	20	1.34	5.75	273	4.29104	203.731	Mild subclinical hypothyroidism	None
148	3	Male	57.0849	1.77	32.8769	0	1	0	1	1	0	Others	2	2022-03-15	1	0	1	4	0	47.3	70	63	50	2.37	5.6	193	2.36287	81.4346	Normal	Hypothyroidism	2022-09-08
149	3	Female	39.1233	1.57	19.8791	0	0	0	0	0	0	Others	3	2022-04-08	1	0	1	3	0	44.6	53	26	29	1.54	2.91	265	1.88961	172.078	Normal	Thyrotoxicity	2022-04-27
150	3	Female	53.8137	1.62	22.8624	0	0	0	0	0	0	Others	1	2023-05-18	1	0	1	3	0	46.3	48	10	16	1.04	3.08	190	2.96154	182.692	Normal	Thyrotoxicity	2023-06-07
151	3	Female	62.8274	1.68	19.1327	1	1	1	0	0	1	Digestive	3	2022-04-11	1	0	1	3	0	39.8	50	4	9	1.51	5.84	238	3.86755	157.616	Normal	Hypothyroidism	2022-09-07
152	1	Female	46.8082	1.62	24.3865	0	1	1	0	0	1	Thoracic	3	2024-04-15	1	0	1	3	0	42.7	56	16	16	0.53	2.84	107	5.35849	201.887	Mild subclinical hypothyroidism	None
153	3	Male	59.3288	1.75	19.9184	0	0	0	1	1	0	Others	3	2022-04-13	1	0	1	5	0	48.8	73	19	16	0.81	6.5	174	8.02469	214.815	Normal	Thyrotoxicity	2022-06-14
154	3	Female	68.0877	1.52	23.8054	0	0	0	0	0	0	Others	2	2022-05-26	1	0	1	4	0	43	71	12	14	1.53	4.86	272	3.17647	177.778	Normal	Thyrotoxicity	2022-07-06
155	3	Male	58.4767	1.78	28.0899	0	1	0	1	0	0	Others	3	2022-05-13	1	0	1	3	0	41.9	61	19	13	1.52	7.25	250	4.76974	164.474	Normal	Thyrotoxicity	2022-09-07
156	2	Male	57.1616	1.69	19.9573	0	0	1	1	0	0	Thoracic	2	2022-04-27	1	0	1	3	0	46.8	79	12	15	1.42	4.36	149	3.07042	104.93	Severe subclinical hypothyroidism	Thyrotoxicity	2022-05-18
157	3	Male	49.1781	1.78	22.03	0	0	0	1	0	0	Others	3	2022-05-12	1	0	1	3	0	46	69	9	14	1.37	4.47	321	3.26277	234.307	Normal	Thyrotoxicity	2022-07-14
158	3	Male	22.1178	1.63	30.1103	0	0	0	1	0	0	Others	3	2022-08-11	1	0	1	4	0	43.9	77	93	36	2.36	4.05	255	1.7161	108.051	Normal	Thyrotoxicity	2022-09-19
159	1	Female	69.4986	1.58	17.2248	0	0	0	0	0	1	Thoracic	2	2022-07-12	1	0	1	2	0	40.5	46	5.9	12	0.49	1.67	171	3.40816	348.98	FT4 or FT3 abnormality	None
160	2	Male	61.6329	1.65	21.3039	1	0	0	0	1	0	Digestive	2	2022-05-24	1	0	1	3	0	42.5	74	11	12	1.23	7.05	364	5.73171	295.935	Mild subclinical hypothyroidism	Hypothyroidism	2022-10-17
161	3	Female	67.9288	1.54	18.9745	0	0	0	0	0	1	Digestive	3	2022-06-27	1	0	1	5	0	38.9	33	12	16	1.17	1.43	152	1.22222	129.915	Normal	Thyrotoxicity	2022-08-16
162	2	Female	46.0027	1.56	27.7367	0	0	0	0	0	0	Others	1	2022-06-30	1	0	1	3	0	44.1	61	11	22	1.34	3.19	164	2.3806	122.388	Severe subclinical hypothyroidism	Hypothyroidism	2022-08-04
163	2	Female	60.5671	1.53	26.4855	1	0	0	0	0	0	Digestive	2	2022-06-24	1	0	1	3	0	45.7	62	17	22	1.55	3.79	208	2.44516	134.194	Mild subclinical hypothyroidism	Hypothyroidism	2022-09-28
164	2	Female	62.9726	1.62	16.7657	0	0	0	0	0	0	Others	3	2022-07-18	1	0	1	3	0	36.5	55	75	86	1.96	5.1	492	2.60204	251.02	Subclinical thyrotoxicity	Hypothyroidism	2022-10-09
165	1	Female	46.737	1.52	22.5069	0	0	0	0	0	0	Digestive	3	2023-02-17	2	0	1	3	0	41.3	58	51	27	0.75	3.02	249	4.02667	332	Severe subclinical hypothyroidism	None
166	3	Female	54.8822	1.71	24.9649	0	0	0	0	0	0	Others	2	2022-07-28	1	0	1	5	0	43.9	70	6	18	1.48	4.55	187	3.07432	126.351	Normal	Thyrotoxicity	2022-10-13
167	3	Male	59.7425	1.64	23.4236	0	0	1	0	0	0	Digestive	2	2022-07-21	1	0	1	3	0	45.7	56	12	14	1.12	2.79	254	2.49107	226.786	Normal	Hypothyroidism	2023-01-28
168	3	Male	56.4438	1.63	22.2063	0	0	0	0	0	0	Digestive	2	2022-07-20	1	0	1	3	0	42.1	65	9	15	0.97	3.68	181	3.79381	186.598	Normal	Hypothyroidism	2022-10-09
169	2	Male	56.9781	1.63	22.9591	0	0	0	1	1	0	Digestive	3	2022-07-21	1	0	1	3	0	37.7	55	13	13	1.82	2.82	280	1.54945	153.846	FT4 or FT3 abnormality	Hypothyroidism	2022-08-29
170	3	Female	38.4849	1.59	25.3155	0	0	0	0	0	0	Thoracic	3	2023-03-07	1	0	0	1	0	45.4	53	35	26	1.17	2.76	241	2.35897	205.983	Normal	Thyrotoxicity	2023-03-27
171	3	Male	61.189	1.72	21.9713	0	1	0	1	1	1	Thoracic	2	2022-09-08	1	0	1	3	0	29.9	55	78	48	1.1	9.94	265	9.03636	240.909	Normal	Hypothyroidism	2023-01-16
172	3	Female	69.9041	1.49	27.0258	0	0	0	1	0	0	Thoracic	3	2022-08-20	1	0	1	3	0	40	49	17.2	19.9	2.13	4.74	298	2.22535	139.906	Normal	Hypothyroidism	2022-11-01
173	2	Female	58.6658	1.54	22.5586	0	1	0	0	0	0	Thoracic	2	2022-10-17	1	0	1	3	1	46	41	18	20	1.76	3.23	201	1.83523	114.205	FT4 or FT3 abnormality	Hypothyroidism	2022-12-21
174	3	Male	67.1452	1.58	25.2363	0	1	1	1	0	0	Thoracic	3	2022-09-09	1	0	1	3	0	42	70	9	17	2.59	4.69	398	1.81081	153.668	Normal	Thyrotoxicity	2022-11-15
175	3	Female	69.4877	1.63	24.0882	0	1	1	0	0	0	Others	3	2022-09-27	1	0	1	3	0	42.4	46	14	18	0.61	2.56	147	4.19672	240.984	Normal	Hypothyroidism	2023-01-30
176	1	Male	61.7315	1.71	21.4425	0	1	0	1	0	1	Thoracic	3	2022-10-24	1	0	1	3	1	44.3	69	78	50	2.63	1.22	175	0.463878	66.5399	Severe subclinical hypothyroidism	None
177	3	Female	43.9452	1.54	19.3962	0	0	0	0	0	0	Digestive	3	2022-11-10	1	0	1	3	0	44.6	71	8	14	1.58	2.85	211	1.8038	133.544	Normal	Hypothyroidism	2023-02-17
178	2	Male	67.7945	1.75	24.1633	1	0	1	1	0	0	Digestive	2	2023-02-14	1	0	1	3	1	42	70	41	32	1.59	2.58	109	1.62264	68.5535	Mild subclinical hypothyroidism	Hypothyroidism	2024-05-05
179	1	Male	70.7068	1.66	21.4109	1	0	1	1	1	1	Digestive	2	2023-01-04	1	0	1	3	0	46.7	65	17	18	3.11	6.14	296	1.97428	95.1768	FT4 or FT3 abnormality	None
180	3	Female	53.2822	1.59	20.9644	0	1	1	0	0	0	Others	1	2023-02-09	1	0	1	3	0	38.4	40	7	8	0.74	6.09	339	8.22973	458.108	Normal	Hypothyroidism	2023-06-25
181	3	Female	49.6274	1.59	26.8977	0	0	0	0	0	0	Others	3	2024-03-11	1	0	1	3	0	36.8	60	12	13	0.82	1.3	210	1.58537	256.098	Normal	Thyrotoxicity	2024-04-01
182	3	Male	69.211	1.69	24.5089	0	0	0	1	0	0	Thoracic	3	2023-02-23	1	0	1	5	1	43.6	68	26	16	1.23	5.71	377	4.64228	306.504	Normal	Hypothyroidism	2023-08-15
183	1	Female	30.0795	1.73	18.3768	0	0	0	0	0	0	Others	3	2023-01-29	1	0	1	3	0	33.3	43	7	8	0.85	3.84	167	4.51765	196.471	FT4 or FT3 abnormality	None
184	2	Female	48.474	1.6	24.6094	0	0	0	0	0	1	Digestive	3	2023-02-20	1	0	1	3	0	36	118	7	10	0.46	7	269	15.2174	584.783	Severe subclinical hypothyroidism	Hypothyroidism	2023-04-11
185	3	Male	78.389	1.62	22.1003	0	0	0	1	0	0	Digestive	3	2023-02-10	1	0	1	5	0	44.8	98	15	18	2.25	5.35	255	2.37778	113.333	Normal	Hypothyroidism	2023-06-14
186	3	Male	71.7014	1.74	20.8086	0	0	0	1	1	1	Digestive	3	2023-03-01	1	0	1	3	0	38.6	66	34	33	1.07	4.46	161	4.16822	150.467	Normal	Hypothyroidism	2023-06-16
187	3	Female	53.5205	1.59	26.6208	0	0	0	0	1	1	Others	3	2023-04-25	1	0	1	3	0	41.2	45	15	14	0.36	3.93	251	10.9167	697.222	Normal	Thyrotoxicity	2023-05-17
188	3	Female	56.9699	1.58	21.6311	0	0	0	0	0	1	Others	3	2023-02-27	1	0	1	3	0	47.2	52	14	18	2.05	3.33	272	1.62439	132.683	Normal	Hypothyroidism	2023-05-17
189	1	Female	77.789	1.6	25.3906	1	1	0	0	0	0	Digestive	3	2023-02-28	1	0	1	3	0	41.1	66	16	24	1.9	4.15	235	2.18421	123.684	Mild subclinical hypothyroidism	None
190	3	Male	43.6027	1.74	26.6217	0	0	0	1	1	0	Others	2	2023-03-07	1	0	1	3	0	45.4	89	23	14	1.65	2.85	295	1.72727	178.788	Normal	Hypothyroidism	2023-05-12
191	1	Male	50.8712	1.72	22.6474	0	0	0	1	0	0	Thoracic	3	2023-04-05	1	0	1	3	1	45.7	72	16	18	1.3	5.78	207	4.44615	159.231	FT4 or FT3 abnormality	None
192	3	Female	55.4	1.56	23.0112	0	0	0	0	0	0	Others	2	2023-03-20	1	0	1	3	0	44.7	62	22	22	1.16	1.79	188	1.5431	162.069	Normal	Hypothyroidism	2023-08-15
193	1	Female	72.5507	1.47	19.8991	0	0	0	0	0	0	Others	3	2023-03-29	1	0	1	3	0	35.5	40	18	13	3	20.21	456	6.73667	152	Mild subclinical hypothyroidism	None
194	2	Male	56.3534	1.83	16.1247	0	0	0	1	1	0	Digestive	3	2023-03-06	1	0	1	3	0	35.3	68	5	7	1.63	7.19	428	4.41104	262.577	Mild subclinical hypothyroidism	Hypothyroidism	2023-05-25
195	2	Male	66.6959	1.76	22.5981	1	0	1	1	0	0	Digestive	3	2023-03-08	1	0	1	3	0	41.9	52	7	7	2.18	5.06	274	2.3211	125.688	Subclinical thyrotoxicity	Thyrotoxicity	2023-05-17
196	1	Male	60.0247	1.7	24.2215	0	0	1	1	1	0	Digestive	2	2024-08-29	1	1	0	1	0	41.8	91	10	16	2.42	1.91	182	0.789256	75.2066	Mild subclinical hypothyroidism	None
197	3	Male	60.0795	1.72	26.7036	0	1	0	1	1	1	Digestive	3	2023-07-07	1	0	1	3	0	42.4	117	25	16	1.74	4.12	150	2.36782	86.2069	Normal	Thyrotoxicity	2023-08-23
198	3	Male	67.2575	1.76	22.5981	0	1	0	1	0	0	Thoracic	3	2023-04-25	1	0	1	3	0	42.7	79	14	16	1.28	4.41	205	3.44531	160.156	Normal	Hypothyroidism	2023-06-25
199	3	Male	55.8164	1.67	29.9401	0	1	0	1	1	0	Digestive	3	2023-04-08	1	0	1	3	0	48.7	71	37	24	1.55	5.06	153	3.26452	98.7097	Normal	Thyrotoxicity	2023-05-23
200	3	Female	36.6164	1.67	24.3824	0	0	0	0	0	1	Digestive	3	2023-04-12	1	0	1	3	0	41.3	50	4	7	0.99	6.21	438	6.27273	442.424	Normal	Hypothyroidism	2023-07-12
201	2	Male	37.2274	1.75	22.8571	0	0	0	1	1	0	Digestive	2	2023-04-12	1	0	0	1	0	46.1	67	19	20	2.4	2.9	173	1.20833	72.0833	Mild subclinical hypothyroidism	Hypothyroidism	2023-07-31
202	1	Female	64.7014	1.55	21.7274	0	0	0	0	0	1	Others	3	2023-04-23	1	0	1	3	0	40	38	20	12	1.41	6.29	396	4.46099	280.851	Mild subclinical hypothyroidism	None
203	3	Male	56.1781	1.72	25.6896	0	0	0	1	1	0	Others	3	2023-04-25	1	0	1	5	0	42.9	61	38	32	2.16	3.7	162	1.71296	75	Normal	Hypothyroidism	2023-06-27
204	1	Male	47.3863	1.7	18.6851	1	0	0	0	0	1	Others	3	2023-05-22	1	0	1	4	0	30.5	50	49	28	1.17	7.38	486	6.30769	415.385	Mild subclinical hypothyroidism	None
205	3	Male	61.9918	1.71	24.623	0	0	1	1	1	1	Thoracic	3	2023-04-26	1	0	1	3	0	45.2	62	11	13	1.35	5.45	207	4.03704	153.333	Normal	Hypothyroidism	2023-07-24
206	3	Female	60.5808	1.61	24.0346	0	0	0	0	0	0	Others	3	2023-05-29	1	0	1	3	0	43	59	141	117	0.7	4.56	319	6.51429	455.714	Normal	Thyrotoxicity	2023-08-21
207	3	Female	54.5863	1.57	21.9076	1	0	0	0	0	1	Digestive	3	2023-07-04	1	1	1	3	0	43.4	47	12	17	0.95	1.69	191	1.77895	201.053	Normal	Hypothyroidism	2023-09-12
208	1	Male	78.3699	1.65	21.3039	1	1	0	1	1	0	Others	3	2023-06-30	1	0	0	1	0	37.9	184	12	22	1.24	6.99	338	5.6371	272.581	Mild subclinical hypothyroidism	None
209	1	Female	56.7973	1.57	22.719	0	1	0	0	0	1	Digestive	3	2023-06-21	1	0	1	3	0	39.7	57	38	59	0.81	12.36	354	15.2593	437.037	FT4 or FT3 abnormality	None
210	3	Male	57.4849	1.72	19.2672	0	0	0	1	1	0	Digestive	3	2023-07-12	1	0	1	3	0	45.3	70	25	16	2.15	7.51	332	3.49302	154.419	Normal	Thyrotoxicity	2023-08-22
211	3	Male	62.8493	1.68	25.1559	0	0	0	1	1	0	Others	1	2023-07-13	1	0	1	2	0	44.8	72	22	19	0.89	2.14	108	2.40449	121.348	Normal	Thyrotoxicity	2023-08-09
212	3	Female	52.9452	1.55	23.7253	0	0	0	0	0	1	Digestive	3	2023-07-19	1	0	1	3	0	45.4	73	8	14	1.91	4.43	206	2.31937	107.853	Normal	Thyrotoxicity	2023-08-30
213	3	Male	76.3644	1.65	17.2635	0	0	0	1	0	1	Digestive	3	2023-08-19	1	0	1	4	0	32.6	64	8	21	2.33	6.58	387	2.82403	166.094	Normal	Hypothyroidism	2023-12-09
214	3	Female	64.5808	1.58	22.8329	0	0	0	0	0	0	Thoracic	3	2023-08-26	1	0	1	3	0	38.1	57	15	21	1.35	7.85	492	5.81481	364.444	Normal	Hypothyroidism	2023-11-21
215	3	Male	58.7863	1.65	23.5078	1	0	0	0	0	0	Thoracic	2	2023-09-14	1	0	1	3	0	41.5	71	24	22	3.64	7.54	227	2.07143	62.3626	Normal	Thyrotoxicity	2023-10-05
216	3	Male	55.9671	1.69	25.5593	0	0	0	1	0	0	Digestive	2	2024-03-05	1	0	1	3	0	46.1	65	18	22	2.11	2.31	155	1.09479	73.4597	Normal	Thyrotoxicity	2024-04-22
217	3	Male	47.8411	1.65	21.1203	0	0	0	1	1	0	Digestive	3	2023-09-26	1	0	1	3	0	46.7	66	20	22	1.88	3.22	351	1.71277	186.702	Normal	Thyrotoxicity	2023-11-08
218	3	Male	59.3808	1.75	32.6531	0	1	0	1	1	0	Thoracic	2	2024-03-29	1	0	0	1	0	43.3	91	15	13	1.12	5.07	243	4.52679	216.964	Normal	Hypothyroidism	2024-07-03
219	1	Female	48.0329	1.55	21.2279	0	0	0	0	0	0	Others	3	2023-12-15	1	0	1	5	0	41.3	75	19	23	1.03	3.56	261	3.45631	253.398	Subclinical thyrotoxicity	None
220	3	Male	64.3918	1.66	23.9512	0	0	0	1	0	0	Digestive	3	2023-11-10	1	0	1	3	0	45.3	77	8	14	1.16	4.82	292	4.15517	251.724	Normal	Thyrotoxicity	2023-12-25
221	3	Male	45.4192	1.75	33.9592	0	1	0	1	1	0	Digestive	2	2023-11-30	1	0	1	3	0	41	64	16	16	1.14	7.46	270	6.54386	236.842	Normal	Hypothyroidism	2024-06-24
222	3	Female	73.9068	1.62	22.1003	0	1	0	0	0	0	Digestive	3	2023-12-06	1	0	0	1	0	41.9	54	9	13	0.74	7.57	293	10.2297	395.946	Normal	Hypothyroidism	2024-01-30
223	3	Male	65.3151	1.76	23.2438	0	0	0	1	1	0	Thoracic	3	2024-01-23	1	0	0	1	0	42	78	22	20	1.9	6.38	351	3.35789	184.737	Normal	Thyrotoxicity	2024-08-27
224	3	Male	50.7644	1.78	23.9869	0	1	0	0	0	0	Digestive	2	2024-02-04	1	0	1	3	0	46.9	98	13	12	1.77	3.04	211	1.71751	119.209	Normal	Hypothyroidism	2024-02-24
225	3	Male	77.2192	1.7	18.3391	0	0	0	1	1	0	Digestive	2	2024-02-26	1	0	1	3	0	41.8	91	12	20	2.09	4.49	400	2.14833	191.388	Normal	Hypothyroidism	2024-05-28
226	3	Male	52.0164	1.63	27.852	0	0	0	1	1	0	Others	2	2024-03-22	1	0	1	4	0	46.5	83	25	16	0.5	3.58	238	7.16	476	Normal	Hypothyroidism	2024-06-24
227	3	Male	70.8082	1.7	19.0311	0	0	0	1	0	0	Digestive	2	2024-04-10	1	0	1	3	0	42.3	66	12	16	1.75	8.89	207	5.08	118.286	Normal	Thyrotoxicity	2024-07-11
228	1	Female	66.6329	1.65	22.0386	0	1	0	0	0	0	Digestive	2	2024-03-22	1	0	1	3	0	44.2	72	10	16	1.9	3.53	256	1.85789	134.737	Severe subclinical hypothyroidism	None
229	3	Female	72.6822	1.6	24.5703	0	0	0	0	0	0	Digestive	2	2024-05-11	1	0	1	3	0	46.8	73	16	19	2.7	1.76	233	0.651852	86.2963	Normal	Thyrotoxicity	2024-06-01
230	2	Female	57.4438	1.63	25.2174	1	0	0	0	0	0	Digestive	3	2024-06-21	1	0	1	5	0	43.5	59	12	16	1.62	2.7	244	1.66667	150.617	Severe subclinical hypothyroidism	Thyrotoxicity	2024-11-26
231	3	Male	64.5425	1.65	21.8549	0	0	0	1	0	0	Digestive	2	2024-06-18	1	0	1	3	0	40.6	66	20	19	0.86	5.47	208	6.36047	241.86	Normal	Thyrotoxicity	2024-10-03
232	3	Female	64.7836	1.6	28.9062	1	1	1	0	0	0	Others	2	2024-07-05	1	0	1	4	0	45.7	64	39	51	2.18	3.96	235	1.81651	107.798	Normal	Hypothyroidism	2024-11-05
233	3	Female	41.8384	1.67	25.8166	1	0	0	0	0	0	Digestive	2	2024-07-12	1	0	1	3	0	47.5	62	20	15	1.45	2.18	363	1.50345	250.345	Normal	Thyrotoxicity	2024-08-16
234	1	Male	73.9589	1.76	24.6643	1	1	0	1	1	0	Digestive	3	2024-07-19	1	0	1	3	0	44.7	72	12	17	1.38	5.2	159	3.76812	115.217	FT4 or FT3 abnormality	None
235	2	Female	54.926	1.6	26.9531	0	0	0	0	0	0	Others	1	2024-08-08	1	0	1	3	0	44.2	65	10	14	1.22	4.01	169	3.28689	138.525	FT4 or FT3 abnormality	Thyrotoxicity	2025-06-04
